# Supplementary material for: Increased Interfacial Area between Dielectric Layer and Electrode of Triboelectric Nanogenerator toward Robustness and Boosted Energy Output
Source: Nanomaterials (Basel). 2019 Jan 6;9(1):71. doi: 10.3390/nano9010071 (PMC6359413; doi:10.3390/nano9010071)
Supplement: Supplementary file 1 [file nanomaterials-09-00071-s001.zip]

Archive with 1 entries (1 files):
- nanomaterials-408565-supplementary.rar
